# Supplementary material for: Identification of Supramolecular Structures of Porphyrin Polymer on Single-Walled Carbon Nanotube Surface Using Microscopic Imaging Techniques
Source: Polymers (Basel). 2023 Mar 14;15(6):1439. doi: 10.3390/polym15061439 (PMC10051620; doi:10.3390/polym15061439)
Supplement: Supplementary file 1 [file polymers-15-01439-s001.zip]

Archive with 1 entries (1 files):
- polymers-2119536-supplementary.pdf
